# Supplementary material for: Performance enhancement in hydroponic and soil compound prediction by deep learning techniques
Source: PeerJ Comput Sci. 2024 Jun 10;10:e2101. doi: 10.7717/peerj-cs.2101 (PMC11636990; doi:10.7717/peerj-cs.2101)
Supplement: Supplemental Information 2 [file peerj-cs-10-2101-s002.csv]

Sample_name	Plants?	Earthworms?	Matrix?	Ade_ug/g	Outlier_LOD?	Zeatin_ug/g	Outlier_LOD?	iP_ug/g	Outlier_LOD?	ABA_ug/g	Outlier_LOD?	IAA_(D/U)
Lterr 1.1	Yes	Yes	Soil	0.036479271	N	0.000615085	N	3.590316479	N	0.000008	LOD	U
Lterr 1.2	Yes	Yes	Soil	0.025664343	N	0.000592238	N	4.591537723	N	0.000008	LOD	U
Lterr 1.3	Yes	Yes	Soil	0.019901363	N	0.000412556	N	5.84602388	N	0.000008	LOD	U
Lterr 1.4	Yes	Yes	Soil	0.024655548	N	0.000868788	N	0.00112033	N	0.0029	N	U
Lterr 1.5	Yes	Yes	Soil	0.028194045	N	0.001752815	N	0.008660618	N	0.000008	LOD	U
Lterr 2.1	Yes	No	Soil	0.020457425	N	0.000637629	N	7.307985052	N	0.000008	LOD	U
Lterr 2.2	Yes	No	Soil	0.010150637	N	0.000467063	N	6.032559135	N	0.007988248	N	D
Lterr 2.3	Yes	No	Soil	0.031254615	N	0.000610725	N	9.831912725	N	0.000008	LOD	U
Lterr 2.4	Yes	No	Soil	0.025800205	N	0.000806651	N	0.000825261	N	0.000008	LOD	U
Lterr 2.5	Yes	No	Soil	0.027107296	N	0.001193288	N	0.010309311	N	0.0008	N	U
Lterr 7.1	No	Yes	Soil	0.018071898	N	0.000538856	N	8.639776892	N	0.000008	LOD	U
Lterr 7.2	No	Yes	Soil	0.024221635	N	0.000539821	N	9.473638882	N	0.000008	LOD	U
Lterr 7.3	No	Yes	Soil	0.018773133	N	0.005107394	N	0.34814579	N	0.000008	LOD	U
Lterr 7.4	No	Yes	Soil	0.023417366	N	0.001439191	N	0.002209037	N	0.000008	LOD	U
Lterr 7.5	No	Yes	Soil	0.059837809	N	0.001532869	N	0.009163572	N	0.0029	N	U
Lterr 8.1	No	No	Soil	0.026786734	N	0.002279878	N	0.37708776	N	0.000008	LOD	U
Lterr 8.2	No	No	Soil	0.024113983	N	0.000690799	N	9.202746	N	0.000008	LOD	U
Lterr 8.3	No	No	Soil	0.028630969	N	0.002318947	N	2.342294418	N	0.000008	LOD	U
Lterr 8.4	No	No	Soil	0.02375003	N	0.001242467	N	0.009922131	N	0.000008	LOD	U
Lterr 8.5	No	No	Soil	0.036193827	N	0.000952775	N	0.004627606	N	0.000008	LOD	U
Worms only A	No	Yes	Hydroponic	0.00761591	N	0.000607581	N	0.009872985	N	0.0002	N	U
Worms only B	No	Yes	Hydroponic	0.010103214	N	0.00010458	N	0.000968042	N	0.000008	LOD	U
Worms only C	No	Yes	Hydroponic	0.016490797	N	0.000637511	N	0.006018113	N	0.000380995	N	U
Worms only D	No	Yes	Hydroponic	0.005665084	N	1.12E-06	N	1.07E-05	N	8.44E-05	N	D
Plants only A	Yes	No	Hydroponic	0.022204991	N	0.000332776	N	0.000932076	N	0.000008	LOD	U
Plants only B	Yes	No	Hydroponic	0.024333521	N	0.000158534	N	0.0012629	N	0.000891261	N	U
Plants only C	Yes	No	Hydroponic	0.026256545	N	0.0003568	N	0.001626228	N	0.000979241	N	U
Plants only D	Yes	No	Hydroponic	0.001010876	Y	0.011067315	Y	0.000457056	N	0.001711708	N	D
Worms & plants A	Yes	Yes	Hydroponic	0.043790623	N	0.000190853	N	0.000413844	N	0.002203341	N	U
Worms & plants B	Yes	Yes	Hydroponic	0.031019896	N	0.000147125	N	0.001054491	N	0.004074238	N	U
Worms & plants C	Yes	Yes	Hydroponic	0.021873675	N	0.00018137	N	0.0006	N	0.001408266	N	U
Worms & plants D	Yes	Yes	Hydroponic	0.002161321	N	0.007127031	Y	0.000711648	N	0.004682993	N	D
Blank A	No	No	Hydroponic	1.81E-08	LOD	2.15E-09	LOD	1.49E-08	LOD	0.006188032	Y	U
Blank B	No	No	Hydroponic	1.81E-08	LOD	5.62E-05	N	0.003882214	Y	0.001194121	N	U
Blank C	No	No	Hydroponic	1.81E-08	LOD	5.00E-05	N	1.49E-08	LOD	0.000809703	N	U
Blank D	No	No	Hydroponic	1.81E-08	LOD	4.76E-05	N	1.49E-08	LOD	0.000302258	N	U
