# Supplementary material for: Performance enhancement in hydroponic and soil compound prediction by deep learning techniques
Source: PeerJ Comput Sci. 2024 Jun 10;10:e2101. doi: 10.7717/peerj-cs.2101 (PMC11636990; doi:10.7717/peerj-cs.2101)
Supplement: Supplemental Information 3 [file peerj-cs-10-2101-s003.csv]

Sample	Matrix	Earthworms?	Plant_biomass_g
Lterr 1.1	Soil	Yes	2.51
Lterr 1.2	Soil	Yes	3.46
Lterr 1.3	Soil	Yes	5.57
Lterr 1.4	Soil	Yes	1.68
Lterr 1.5	Soil	Yes	3.6
Lterr 2.1	Soil	No	4.12
Lterr 2.2	Soil	No	4.74
Lterr 2.3	Soil	No	5.68
Lterr 2.4	Soil	No	6.11
Lterr 2.5	Soil	No	3.7
Plants A	hydroponic	No	2.54
Plants B	hydroponic	No	1.34
Plants C	hydroponic	No	1.78
PW A	hydroponic	Yes	1.65
PW B	hydroponic	Yes	2.24
PW C	hydroponic	Yes	0.98
