# Supplementary material for: Performance enhancement in hydroponic and soil compound prediction by deep learning techniques
Source: PeerJ Comput Sci. 2024 Jun 10;10:e2101. doi: 10.7717/peerj-cs.2101 (PMC11636990; doi:10.7717/peerj-cs.2101)
Supplement: Supplemental Information 4 [file peerj-cs-10-2101-s004.csv]

Sample	Plants?	Earthworms?	FDH_g_fluorescein_g_soil_30_mins	Outlier?
Lterr 1.1	Yes	Yes	189.971	Y
Lterr 1.2	Yes	Yes	110.849	N
Lterr 1.3	Yes	Yes	119.148	N
Lterr 1.4	Yes	Yes	101.058	N
Lterr 1.5	Yes	Yes	142.386	N
Lterr 2.1	Yes	No	108.433	N
Lterr 2.2	Yes	No	50.096	Y
Lterr 2.3	Yes	No	109.04	N
Lterr 2.4	Yes	No	98.559	N
Lterr 2.5	Yes	No	89.807	N
Lterr 7.1	No	Yes	71.07521727	N
Lterr 7.2	No	Yes	68.97913601	N
Lterr 7.3	No	Yes	22.21465145	N
Lterr 7.4	No	Yes	36.5110337	N
Lterr 7.5	No	Yes	356.1697068	Y
Lterr 8.1	No	No	77.4119827	N
Lterr 8.2	No	No	66.58467881	N
Lterr 8.3	No	No	86.73960369	N
Lterr 8.4	No	No	71.86482896	N
Lterr 8.5	No	No	86.86712918	N
