# Supplementary material for: Performance enhancement in hydroponic and soil compound prediction by deep learning techniques
Source: PeerJ Comput Sci. 2024 Jun 10;10:e2101. doi: 10.7717/peerj-cs.2101 (PMC11636990; doi:10.7717/peerj-cs.2101)
Supplement: Supplemental Information 5 [file peerj-cs-10-2101-s005.csv]

Sample	pH
Worms only A	8.34
Worms only B	8.49
Worms only C	8.58
Plants only A	8.16
Plants only B	7.98
Plants only C	7.9
Worms & plants A	7.37
Worms & plants B	8.77
Worms & plants C	8.34
Blank A	8.22
Blank B	8.18
Blank C	7.98
Blank D	8.35
